# Supplementary material for: Identification of Prognostic Genes in Gliomas Based on Increased Microenvironment Stiffness
Source: Cancers (Basel). 2022 Jul 27;14(15):3659. doi: 10.3390/cancers14153659 (PMC9367320; doi:10.3390/cancers14153659)
Supplement: Supplementary file 1 [file cancers-14-03659-s001.zip]

Archive with 1 entries (1 files):
- cancers-1826555-supplementary.pdf
